# Supplementary material for: Impact of Ascorbic Acid on Zero-Valent Iron Nanoparticle and UV-B Mediated Stress in the Cyanobacterium, Fremyella diplosiphon
Source: Microorganisms. 2023 May 9;11(5):1245. doi: 10.3390/microorganisms11051245 (PMC10223273; doi:10.3390/microorganisms11051245)
Supplement: Supplementary file 1 [file microorganisms-11-01245-s001.zip]

Archive with 1 entries (1 files):
- microorganisms-2313527-supplementary.pdf
